# Supplementary material for: An integrated high-throughput robotic platform and active learning approach for accelerated discovery of optimal electrolyte formulations
Source: Nat Commun. 2024 Mar 29;15:2757. doi: 10.1038/s41467-024-47070-5 (PMC10980761; doi:10.1038/s41467-024-47070-5)
Supplement: Supplementary file 7 — Source Data [file 41467_2024_47070_MOESM7_ESM.xlsx]

## Sheet: Figure 3a
Solvent	Measured Sol. (M)	Predicted Sol. (M)	Predicted STD	Set
DME	4.92984	5.43452	0.589392	Train
DOX	5.47049	5.3541	0.6462	Train
ATN	4.26589	3.98475	0.607089	Train
DMF	5.39224	5.11468	0.574438	Train
DMA	5.21439	5.06068	0.567461	Train
PC	2.7886	3.37922	0.585976	Train
BA	4.1663	4.2749	0.636622	Train
DMSO	4.26352	4.42389	0.599162	Train
CH	2.06062	2.62913	0.628692	Train
TOL	4.79	4.34142	0.59329	Train
HP	0.96	1.43424	0.622315	Train
OT	0.97	1.13885	0.664077	Train
PA	1.57	4.5136	0.559483	Train
PX	4.4	4.12352	0.593596	Train
MX	4.49	4.14074	0.59354	Train
OX	4.57	4.42002	0.604291	Train
NMP	5.48	5.24349	0.58607	Train
CHO	5.09	4.71607	0.620369	Train
HMPA	4.49	4.45751	0.740228	Train
BTN	4.2	3.80799	0.591055	Train
APN	2.28	2.00628	0.64593	Train
GTN	1.86	2.06424	0.626022	Train
ATN_0.5-DME_0.5	4.58364	4.44568	0.570292	Train
ATN_0.5-DOX_0.5	5.29739	4.75026	0.591493	Train
ATN_0.5-DMF_0.5	4.86345	4.43057	0.571356	Train
ATN_0.5-DMA_0.5	4.87293	4.35328	0.564017	Train
ATN_0.5-PC_0.5	3.43358	3.77387	0.569343	Train
ATN_0.5-BA_0.5	4.55993	4.11184	0.571027	Train
ATN_0.5-DMSO_0.5	4.26115	4.16353	0.574894	Train
ATN_0.5-CH_0.5	4.64292	4.3814	0.59908	Train
DME_0.5-DOX_0.5	5.44203	5.55583	0.576883	Train
DME_0.5-DMF_0.5	5.39935	5.31143	0.565084	Train
DME_0.5-DMA_0.5	5.29976	5.27996	0.562098	Train
DME_0.5-PC_0.5	4.12599	4.35636	0.559008	Train
DME_0.5-BA_0.5	4.59312	4.95429	0.58533	Train
DME_0.5-DMSO_0.5	5.03418	4.87063	0.570117	Train
DME_0.5-CH_0.5	4.30146	4.79649	0.568981	Train
DOX_0.5-DMF_0.5	5.6673	5.62389	0.578081	Train
DOX_0.5-DMA_0.5	5.59142	5.5376	0.572981	Train
DOX_0.5-PC_0.5	4.62869	4.69975	0.592167	Train
DOX_0.5-BA_0.5	4.88479	4.97264	0.595511	Train
DOX_0.5-DMSO_0.5	5.3709	5.16628	0.579654	Train
DOX_0.5-CH_0.5	4.88242	4.3335	0.605308	Train
DMSO_0.5-CH_0.5	4.67612	4.72778	0.594124	Train
DMF_0.5-DMA_0.5	5.36615	5.09032	0.56736	Train
DMF_0.5-PC_0.5	4.13784	4.2967	0.566184	Train
DMF_0.5-BA_0.5	5.06738	4.9643	0.556742	Train
DMF_0.5-DMSO_0.5	4.83025	4.75959	0.568897	Train
DMF_0.5-CH_0.5	5.24285	5.2315	0.576078	Train
BA_0.5-CH_0.5	3.69916	3.87359	0.580006	Train
BA_0.5-DMSO_0.5	4.76386	4.49521	0.571418	Train
DMA_0.5-PC_0.5	4.19712	4.19704	0.567185	Train
DMA_0.5-BA_0.5	5.10294	4.87361	0.560073	Train
DMA_0.5-DMSO_0.5	4.89902	4.69975	0.567707	Train
DMA_0.5-CH_0.5	4.84448	5.01001	0.581881	Train
PC_0.5-BA_0.5	4.04774	3.85592	0.567971	Train
PC_0.5-DMSO_0.5	3.59483	3.97704	0.574143	Train
PC_0.5-CH_0.5	4.27997	4.19071	0.595579	Train
OT_0.4-HMPA_0.6	4.30527	4.29587	0.818948	Test
ATN_0.1-CH_0.9	3.63814	3.43072	0.622038	Test
BA_0.7-HP_0.3	3.80993	4.02115	0.612888	Test
NMP_0.8-GTN_0.2	5.37182	4.61312	0.571287	Test
HP_0.3-CHO_0.7	4.95768	4.53533	0.613906	Test
PX_0.2-HMPA_0.8	5.24084	4.96879	0.726393	Test
CH_0.9-HP_0.1	2.06834	2.5348	0.624645	Test
ATN_0.3-CH_0.7	5.08661	4.20079	0.61789	Test
OT_0.6-HMPA_0.4	3.81697	3.55313	0.80658	Test
DOX_0.6-DMF_0.4	6.24875	5.63921	0.580351	Test
BA_0.8-PX_0.2	4.61242	4.48832	0.618221	Test
OT_0.7-HMPA_0.3	3.25	3.08577	0.774567	Test
PX_0.1-HMPA_0.9	5.23056	4.77762	0.713449	Test
BA_0.1-OT_0.9	1.51936	1.77645	0.639137	Test
HP_0.2-OX_0.8	4.46729	3.95035	0.588254	Test
HMPA_0.4-APN_0.6	3.46575	2.7324	0.640645	Test
CHO_0.6-HMPA_0.4	5.5352	4.6989	0.618324	Test
DMA_0.2-HMPA_0.8	5.30712	4.64267	0.633994	Test
DME_0.8-CH_0.2	5.50719	5.36979	0.569917	Test
DME_0.7-DMA_0.3	5.99386	5.3526	0.569418	Test
BA_0.7-APN_0.3	4.37702	3.55217	0.623139	Test
DMSO_0.1-HMPA_0.9	5.15581	4.45717	0.65875	Test
CH_0.9-PA_0.1	3.31295	3.29329	0.609898	Test
HMPA_0.7-APN_0.3	4.34632	3.4852	0.656433	Test
OT_0.3-HMPA_0.7	4.62491	4.51866	0.791474	Test
OT_0.5-HMPA_0.5	3.97749	3.97778	0.823623	Test
ATN_0.4-GTN_0.6	2.8895	3.16086	0.596517	Test
DME_0.3-HMPA_0.7	5.23048	4.88187	0.623729	Test
DMF_0.2-DMA_0.8	5.95285	5.07303	0.566443	Test
HMPA_0.4-BTN_0.6	4.93899	3.96732	0.584221	Test
ATN_0.4-HP_0.6	4.70775	4.14732	0.605613	Test
OT_0.5-PA_0.5	2.23311	4.46205	0.579964	Test
DOX_0.2-OX_0.8	5.48478	4.68334	0.581374	Test
ATN_0.7-CH_0.3	5.61056	4.29182	0.587955	Test
DOX_0.8-APN_0.2	6.21076	4.94974	0.606661	Test
DME_0.1-HMPA_0.9	5.46986	4.61986	0.673524	Test
PX_0.6-APN_0.4	4.56553	3.98713	0.631689	Test
OT_0.8-HMPA_0.2	2.77735	2.48169	0.727241	Test
ATN_0.3-OT_0.7	4.13401	3.91246	0.613606	Test
TOL_0.5-HMPA_0.5	5.24218	5.08403	0.661269	Test

## Sheet: Figure 3b
Feature	Score
HOMO_sol	0.38997
TPSA_solv	0.52909
logP_solv	1.27222

## Sheet: Figure 3b inset
logP_solv	Predicted solubility (M)
0.2792	5.45254
0.0332	5.41337
0.52988	4.20697
-0.2956	5.07272
0.0945	5.21546
0.5417	2.87871
1.3496	4.25644
-0.0053	4.61953
2.3406	2.40737
1.99502	4.67364
2.9767	1.52306
3.3668	1.0356
0.3887	4.34163
2.30344	4.41982
2.30344	4.41982
2.30344	4.74133
0.2386	5.33322
1.5196	4.62927
0.7793	5.05422
1.31008	4.33585
1.59396	2.26358
1.20386	2.16824
0.447156	4.41216
0.341142	4.79715
0.199688	4.60501
0.373143	4.60575
0.534372	3.80499
0.759402	4.32707
0.305104	4.47493
1.10931	4.30543
0.1439	5.4229
-0.048436	5.27531
0.181309	5.41419
0.423575	4.44689
0.750176	4.79279
0.111345	4.96776
1.28929	4.55702
-0.141064	5.61392
0.062624	5.78955
0.28745	4.83998
0.546596	4.91582
0.012025	5.332
1.04846	4.84249
0.909601	4.59883
-0.120055	5.15084
0.106304	4.17618
0.313124	5.18688
-0.144644	4.89514
0.785242	4.85301
1.89465	3.93989
0.468915	4.89947
0.327044	4.10359
0.609091	5.29899
0.037614	4.92325
1.12771	4.81417
0.856781	4.21921
0.24632	3.95828
1.33322	4.53627
1.86605	4.52952
1.99656	3.49144
1.80519	4.0617
0.431652	4.85393
1.85473	4.45552
1.17558	5.11573
2.39149	2.31372
1.48956	4.53074
2.38355	3.81643
-0.104896	6.00433
1.54991	4.45179
2.61643	3.31637
0.99268	5.2334
3.12474	1.54135
2.41789	4.19742
1.34956	3.13713
1.31232	4.77733
0.560164	5.19259
0.670866	5.26288
0.220096	5.99626
1.43268	4.39381
0.614534	5.11665
2.06733	3.12076
1.10516	4.02485
1.58143	4.8688
2.1248	4.20602
0.833171	3.30187
0.569258	5.20935
0.004777	5.19317
1.17738	4.61683
1.38627	4.28247
1.31191	4.43315
1.71318	5.06509
0.837702	4.36026
0.282922	5.63013
0.699284	5.18643
2.00546	4.44281
2.87518	2.58296
1.74976	4.09661
1.53305	4.81087

## Sheet: Figure 4b
BayesOpt	Random
3	17
20	16
17	38
1	47
10	49
29	27
34	22
12	14
21	86
13	85
10	58
11	48
18	16
5	93
7	17
9	45
23	62
11	79
10	78
17	79
14	88
17	64
1	44
12	91
8	84
9	76
11	43
14	18
12	80
17	63
18	13
8	62
10	59
12	96
18	41
11	72
18	74
12	5
44	77
17	84
12	35
16	5
25	65
5	25
10	66
39	29
9	46
18	49
10	7
12	86
14	1
11	80
31	66
42	21
15	62
44	48
36	75
35	81
47	70
35	37
18	27
9	23
42	85
12	52
14	42
9	58
13	37
12	97
14	53
20	81
11	24
10	30
8	87
6	21
8	41
21	35
9	92
26	18
32	65
21	49
19	6
13	34
35	61
7	7
4	4
6	97
12	76
25	21
9	68
11	8
44	73
15	55
19	13
21	54
19	38
15	62
19	26
9	6
52	40
18	80

## Sheet: Figure 5a
Solvent 1	Volume fraction 1	Solvent 2	Volume fraction 2	Molarity (M)	Batch
DME	1			4.93	Initialization
DOX	1			5.47	Initialization
ACN	1			4.27	Initialization
DMF	1			5.39	Initialization
DMA	1			5.21	Initialization
PC	1			2.79	Initialization
BA	1			4.17	Initialization
DMSO	1			4.26	Initialization
CH	1			2.06	Initialization
TOL	1			4.79	Initialization
HP	1			0.96	Initialization
OT	1			0.97	Initialization
PA	1			1.57	Initialization
PX	1			4.4	Initialization
MX	1			4.49	Initialization
OX	1			4.57	Initialization
NMP	1			5.48	Initialization
CHO	1			5.09	Initialization
HMPA	1			4.49	Initialization
BTN	1			4.2	Initialization
APN	1			2.28	Initialization
GTN	1			1.86	Initialization
DME	0.5	CH	0.5	4.3	Initialization
PC	0.5	DMSO	0.5	3.59	Initialization
BA	0.5	CH	0.5	3.7	Initialization
PC	0.5	BA	0.5	4.05	Initialization
DME	0.5	PC	0.5	4.13	Initialization
ACN	0.5	DMA	0.5	4.87	Initialization
DMA	0.5	PC	0.5	4.2	Initialization
ACN	0.5	DMSO	0.5	4.26	Initialization
PC	0.5	CH	0.5	4.28	Initialization
BA	0.5	DMSO	0.5	4.76	Initialization
ACN	0.5	BA	0.5	4.56	Initialization
DOX	0.5	CH	0.5	4.88	Initialization
DME	0.5	BA	0.5	4.59	Initialization
DOX	0.5	PC	0.5	4.63	Initialization
DME	0.5	DMSO	0.5	5.03	Initialization
DMSO	0.5	CH	0.5	4.68	Initialization
ACN	0.5	DMF	0.5	4.86	Initialization
DMF	0.5	DMSO	0.5	4.83	Initialization
DMA	0.5	CH	0.5	4.84	Initialization
ACN	0.5	PC	0.5	3.43	Initialization
DMF	0.5	PC	0.5	4.14	Initialization
DOX	0.5	BA	0.5	4.88	Initialization
DME	0.5	DMF	0.5	5.4	Initialization
DMA	0.5	DMSO	0.5	4.9	Initialization
ACN	0.5	CH	0.5	4.64	Initialization
DOX	0.5	DMA	0.5	5.59	Initialization
DMA	0.5	BA	0.5	5.1	Initialization
DMF	0.5	CH	0.5	5.24	Initialization
ACN	0.5	DOX	0.5	5.3	Initialization
DME	0.5	DMA	0.5	5.3	Initialization
DOX	0.5	DMSO	0.5	5.37	Initialization
DMF	0.5	DMA	0.5	5.37	Initialization
ACN	0.5	DME	0.5	4.58	Initialization
DME	0.5	DOX	0.5	5.44	Initialization
DMF	0.5	BA	0.5	5.07	Initialization
DOX	0.5	DMF	0.5	5.67	Initialization
OT	0.4	HMPA	0.6	4.31	Initialization
ACN	0.1	CH	0.9	3.64	Initialization
BA	0.7	HP	0.3	3.81	Initialization
NMP	0.8	GTN	0.2	5.37	Initialization
HP	0.3	CHO	0.7	4.96	Initialization
PX	0.2	HMPA	0.8	5.24	Initialization
CH	0.9	HP	0.1	2.07	Initialization
ACN	0.3	CH	0.7	5.09	Initialization
OT	0.6	HMPA	0.4	3.82	Initialization
DOX	0.6	DMF	0.4	6.25	Initialization
BA	0.8	PX	0.2	4.61	Initialization
OT	0.7	HMPA	0.3	0	Initialization
PX	0.1	HMPA	0.9	5.23	Initialization
BA	0.1	OT	0.9	1.52	Initialization
HP	0.2	OX	0.8	4.47	Initialization
HMPA	0.4	APN	0.6	3.47	Initialization
CHO	0.6	HMPA	0.4	5.54	Initialization
DMA	0.2	HMPA	0.8	5.31	Initialization
DME	0.8	OT	0.2	5.51	Initialization
DME	0.7	OX	0.3	5.99	Initialization
BA	0.7	APN	0.3	4.38	Initialization
DMSO	0.1	HMPA	0.9	5.16	Initialization
CH	0.9	PA	0.1	3.31	Initialization
HMPA	0.7	APN	0.3	4.35	Initialization
OT	0.3	HMPA	0.7	4.62	Initialization
OT	0.5	HMPA	0.5	3.98	Initialization
ACN	0.4	GTN	0.6	2.89	Initialization
DME	0.3	HMPA	0.7	5.23	Initialization
DMF	0.2	DMA	0.8	5.95	Initialization
HMPA	0.4	BTN	0.6	4.94	Initialization
ACN	0.4	HP	0.6	4.71	Initialization
OT	0.5	PA	0.5	2.23	Initialization
DOX	0.2	OX	0.8	5.48	Initialization
ACN	0.7	CH	0.3	5.61	Initialization
DOX	0.8	APN	0.2	6.21	Initialization
DME	0.1	HMPA	0.9	5.47	Initialization
PX	0.6	APN	0.4	4.57	Initialization
OT	0.8	HMPA	0.2	2.78	Initialization
ACN	0.3	OT	0.7	4.13	Initialization
TOL	0.5	HMPA	0.5	5.24	Initialization
DME	0.1	DOX	0.9	6.07	1
DOX	0.9	HMPA	0.1	6.12	1
DME	0.2	DOX	0.8	6.01	1
DME	0.3	DOX	0.7	5.98	1
DOX	0.9	BA	0.1	5.9	1
DOX	0.8	HMPA	0.2	5.97	1
DOX	0.9	DMF	0.1	5.94	1
DOX	0.9	NMP	0.1	6.09	1
DOX	0.9	DMA	0.1	5.49	1
DME	0.4	DOX	0.6	5.87	1
DOX	0.9	OX	0.1	6.3	1
DOX	0.7	HMPA	0.3	5.66	1
DOX	0.9	MX	0.1	6.08	1
DOX	0.9	PX	0.1	6.19	1
DOX	0.9	DMSO	0.1	5.58	1
DOX	0.9	TOL	0.1	5.9	1
DME	0.5	DOX	0.5	5.7	1
DOX	0.8	BA	0.2	5.89	1
DOX	0.9	CHO	0.1	6.12	1
DOX	0.9	OT	0.1	5.74	1
DOX	0.9	PA	0.1	6.21	1
DME	0.6	DOX	0.4	5.81	1
DOX	0.8	DMF	0.2	6.1	1
DOX	0.9	PC	0.1	5.45	1
DOX	0.8	NMP	0.2	6.34	1
DOX	0.9	HP	0.1	6.03	1
DOX	0.6	HMPA	0.4	5.56	1
DOX	0.9	CH	0.1	6.01	1
DOX	0.8	DMA	0.2	5.99	1
DOX	0.7	BA	0.3	5.96	1
DME	0.7	DOX	0.3	5.82	1
DOX	0.9	APN	0.1	5.42	1
DOX	0.8	OX	0.2	6.14	1
DOX	0.9	GTN	0.1	6.48	1
DOX	0.8	DMSO	0.2	6.5	1
DOX	0.9	BTN	0.1	4.53	1
DOX	0.8	MX	0.2	6.07	1
DOX	0.8	PX	0.2	6.03	1
DOX	0.5	HMPA	0.5	5.69	1
DOX	0.8	TOL	0.2	6.45	1
DOX	0.4	BA	0.6	5.66	2
DOX	0.5	BA	0.5	5.78	2
DOX	0.3	NMP	0.7	6.38	2
DOX	0.4	NMP	0.6	6.38	2
DOX	0.3	BA	0.7	5.55	2
DOX	0.2	NMP	0.8	5.98	2
DOX	0.5	NMP	0.5	6.37	2
DOX	0.6	CHO	0.4	6.11	2
DOX	0.4	OX	0.6	5.94	2
DOX	0.5	OX	0.5	5.97	2
DOX	0.5	CHO	0.5	6.34	2
DOX	0.3	DMA	0.7	6	2
DOX	0.4	MX	0.6	5.87	2
DOX	0.4	PX	0.6	5.9	2
DMF	0.6	HMPA	0.4	5.65	2
DOX	0.4	DMA	0.6	6.16	2
DME	0.8	DOX	0.2	5.87	2
DOX	0.6	APN	0.4	5.43	2
DOX	0.5	PC	0.5	5.38	2
DOX	0.5	MX	0.5	5.94	2
DOX	0.5	PX	0.5	5.89	2
DMF	0.5	HMPA	0.5	5.06	2
DOX	0.5	APN	0.5	4.96	2
DOX	0.6	GTN	0.4	5.34	2
DMF	0.7	HMPA	0.3	5.67	2
DOX	0.6	BA	0.4	5.92	2
DME	0.7	HMPA	0.3	5.7	2
DOX	0.5	GTN	0.5	4.86	2
DOX	0.2	DMA	0.8	6.13	2
DOX	0.4	PC	0.6	4.93	2
DME	0.6	HMPA	0.4	5.66	2
DOX	0.3	HMPA	0.7	5.79	2
DOX	0.6	PC	0.4	5.65	2
DOX	0.5	DMA	0.5	6.45	2
DME	0.8	HMPA	0.2	5.84	2
DOX	0.2	BA	0.8	5.34	2
DME	0.9	DOX	0.1	6.4	2
DME	0.4	NMP	0.6	6.35	2
DME	0.4	DMF	0.6	6.16	2
DOX	0.6	NMP	0.4	6.27	2
DME	0.7	OX	0.3	5.72	3
DOX	0.6	DMSO	0.4	5.97	3
DOX	0.7	ACN	0.3	5.92	3
DME	0.7	PX	0.3	5.36	3
DME	0.7	MX	0.3	5.44	3
DME	0.8	OX	0.2	5.6	3
DME	0.8	MX	0.2	5.43	3
DME	0.6	OX	0.4	5.54	3
DME	0.8	PX	0.2	5.64	3
DME	0.8	TOL	0.2	5.53	3
DOX	0.5	DMSO	0.5	6.1	3
DME	0.9	TOL	0.1	5.66	3
DOX	0.5	DMF	0.5	6.26	3
DME	0.6	MX	0.4	5.32	3
DME	0.6	PX	0.4	5.28	3
DOX	0.4	DMF	0.6	5.98	3
DME	0.9	MX	0.1	5.46	3
DME	0.9	PX	0.1	5.05	3
DME	0.9	OX	0.1	5.08	3
DOX	0.8	ACN	0.2	6.2	3
DOX	0.7	DMSO	0.3	6.02	3
DOX	0.6	ACN	0.4	6.04	3
DME	0.7	TOL	0.3	5.31	3
DOX	0.6	PA	0.4	5.61	3
DME	0.9	DMSO	0.1	5.67	3
DME	0.9	CH	0.1	5.65	3
DME	0.9	HP	0.1	5.53	3
DME	0.9	OT	0.1	5.21	3
DME	0.8	DMSO	0.2	5.74	3
DME	0.8	DMF	0.2	5.85	3
DME	0.9	DMF	0.1	5.77	3
DME	0.7	DMF	0.3	5.8	3
DOX	0.5	PA	0.5	5.46	3
DOX	0.3	DMF	0.7	6.14	3
DME	0.9	DMA	0.1	5.71	3
DOX	0.4	DMSO	0.6	5.88	3
DOX	0.7	PA	0.3	6.14	3
DME	0.6	DMF	0.4	5.95	3
DME	0.8	DMA	0.2	5.74	3
DME	0.9	NMP	0.1	5.86	3

## Sheet: Figure 5b
Solvent 1	Volume fraction 1	Solvent 2	Volume fraction 2	Molarity (M)
DOX	0.8	DMSO	0.2	6.5
DOX	0.9	GTN	0.1	6.48
DOX	0.8	TOL	0.2	6.45
DOX	0.5	DMA	0.5	6.45
DME	0.9	DOX	0.1	6.4

## Sheet: Figure S3a
Solvent	Solubility_ThisWork20C (M)	Solubility_ThisWork25C (M)	Solubility_PreviousWork (M)
PC	2.8	3.2	4.5
ACN	4.6	4.9	5.7
DMSO	4.3	4.9	6.2
DME	4.9	5.6	6.3

## Sheet: Figure S3b
Batch	2M BTZ in ACN	Saturated BTZ in ACN
Initialization	1.99	4.91
1st	2.07	4.9
2nd	1.98	4.88
3rd	2.06	4.63

## Sheet: Figure S4
EI	UCB	POI	TS	Random
36	36	36	36	17
17	17	17	17	16
51	51	51	51	38
23	23	23	23	47
13	13	13	13	49
33	33	33	33	27
18	18	18	18	22
13	13	13	13	14
10	10	10	10	86
44	44	44	44	85
9	9	9	9	58
5	5	5	5	48
30	30	30	30	16
39	39	39	39	93
8	8	8	8	17
10	10	10	10	45
9	9	9	9	62
13	13	13	13	79
8	8	8	8	78
16	16	16	16	79
36	36	36	36	88
8	8	8	8	64
16	16	16	16	44
24	24	24	24	91
12	12	12	12	84
9	9	9	9	76
25	25	25	25	43
10	10	10	10	18
8	8	8	8	80
22	22	22	22	63
2	2	2	2	13
7	7	7	7	62
23	23	23	23	59
22	22	22	22	96
37	37	37	37	41
38	38	38	38	72
11	11	11	11	74
13	13	13	13	5
50	50	50	50	77
35	35	35	35	84
7	7	7	7	35
8	8	8	8	5
9	9	9	9	65
44	44	44	44	25
10	10	10	10	66
15	15	15	15	29
8	8	8	8	46
11	11	11	11	49
5	5	5	5	7
11	11	11	11	86
28	28	28	28	1
49	49	49	49	80
8	8	8	8	66
32	32	32	32	21
10	10	10	10	62
36	36	36	36	48
24	24	24	24	75
10	10	10	10	81
11	11	11	11	70
14	14	14	14	37
14	14	14	14	27
13	13	13	13	23
0	0	0	0	85
10	10	10	10	52
8	8	8	8	42
41	41	41	41	58
11	11	11	11	37
12	12	12	12	97
16	16	16	16	53
13	13	13	13	81
20	20	20	20	24
14	14	14	14	30
18	18	18	18	87
22	22	22	22	21
43	43	43	43	41
22	22	22	22	35
19	19	19	19	92
24	24	24	24	18
42	42	42	42	65
7	7	7	7	49
12	12	12	12	6
38	38	38	38	34
42	42	42	42	61
15	15	15	15	7
8	8	8	8	4
17	17	17	17	97
10	10	10	10	76
8	8	8	8	21
39	39	39	39	68
16	16	16	16	8
12	12	12	12	73
39	39	39	39	55
10	10	10	10	13
41	41	41	41	54
6	6	6	6	38
16	16	16	16	62
37	37	37	37	26
8	8	8	8	6
14	14	14	14	40
27	27	27	27	80

## Sheet: Figure S8
Solvent	Viscosity_Pure (cP)	Viscosity_BTZsat (cP)
APN	4.6087	3.71739
BTN	0.505435	1.13043
CHO	1.69565	1.88043
NMP	1.44565	2.03804
PA	1.57609	1.41848
HP	0.266304	0.461957
OT	0.271739	0.576087
OX	0.668478	1.29891
MX	0.521739	1.24457
PX	0.538043	1.19022
TOL	0.505435	1.28261
DME	0.380435	1.01087
DMA	0.815217	1.61413
DMF	0.722826	1.4837
DOX	1.02717
ACN	0.320652	0.994565
PC	2.08152	2.13587
BA	0.603261	1.29891
DMSO	1.70109
CH	0.771739
